# Supplementary material for: LuxR-Type Regulator RRP6 Positively Regulates the Biosynthesis of Plantaricin EF and Improves Its Production in Lactiplantibacillus plantarum 163
Source: Microorganisms. 2025 Dec 6;13(12):2780. doi: 10.3390/microorganisms13122780 (PMC12735751; doi:10.3390/microorganisms13122780)
Supplement: Supplementary file 1 [file microorganisms-13-02780-s001.zip]

Archive with 1 entries (1 files):
- microorganisms-4001710-supplementary.pdf
